# Supplementary material for: Reduced gray matter volume in male adolescent violent offenders
Source: PeerJ. 2019 Sep 3;7:e7349. doi: 10.7717/peerj.7349 (PMC6730529; doi:10.7717/peerj.7349)
Supplement: Data S1 — This can be read and processed by using the tool SPM (version: SPM12; available at: https://www.fil.ion.ucl.ac.uk/spm/software/download). [file peerj-07-7349-s001.zip]

Archive with 20 entries (19 files):
- Raw data/
- Raw data/beta_0001.hdr
- Raw data/beta_0001.img
- Raw data/beta_0002.hdr
- Raw data/beta_0002.img
- Raw data/beta_0003.hdr
- Raw data/beta_0003.img
- Raw data/beta_0004.hdr
- Raw data/beta_0004.img
- Raw data/con_0001.hdr
- Raw data/con_0001.img
- Raw data/mask.hdr
- Raw data/mask.img
- Raw data/ResMS.hdr
- Raw data/ResMS.img
- Raw data/RPV.hdr
- Raw data/RPV.img
- Raw data/SPM.mat
- Raw data/spmT_0001.hdr
- Raw data/spmT_0001.img
